# Supplementary material for: LncRNA HOXA10-AS functions as an oncogene by binding miR-6509-5p to upregulate Y-box binding protein 1 in gastric cancer
Source: Bioengineered. 2022 May 6;13(5):11373–87. doi: 10.1080/21655979.2022.2059615 (PMC9276040; doi:10.1080/21655979.2022.2059615)
Supplement: Supplemental Material [file KBIE_A_2059615_SM8970.zip]

Archive with 4 entries (3 files):
- supplementary/
- supplementary/Figure 2G western.jpg
- supplementary/Figure S1.TIF
- supplementary/Figure S2.TIF
